# Supplementary material for: Insights into Microbial and Metabolite Profiles in Traditional Northern Thai Fermented Soybean (Tuanao) Fermentation Through Metagenomics and Metabolomics
Source: Foods. 2025 Aug 30;14(17):3070. doi: 10.3390/foods14173070 (PMC12428203; doi:10.3390/foods14173070)
Supplement: Supplementary file 1 [file foods-14-03070-s001.zip]

Archive with 4 entries (4 files):
- desktop.ini
- FigureS1.tif
- Table S1.pdf
- TableS2.xlsx
