# Supplementary material for: Insights into Microbial and Metabolite Profiles in Traditional Northern Thai Fermented Soybean (Tuanao) Fermentation Through Metagenomics and Metabolomics
Source: Foods. 2025 Aug 30;14(17):3070. doi: 10.3390/foods14173070 (PMC12428203; doi:10.3390/foods14173070)
Supplement: Supplementary file 1 [file foods-14-03070-s001.zip › TableS2.xlsx]

## Sheet: Sheet1
Sample	Hexanoyl‑carnitine	1,4‑OH‑Alprazolam	12‑Deoxynogalonic acid	16‑OH‑Br‑tricosa‑diynoic acid	Testosterone cypionate	2′‑Oxoaloesol‑7‑Glc	Chloro‑phenyl picolinyl acetate	2‑Hydroxy‑6‑oxo‑nona‑dioate	Acenocoumarol‑4,7‑diOH‑met	4‑O‑α‑cadinylangolensin	3,5‑DHPV‑3‑O‑glucuronide	Ala‑HoPhe‑OH	Arg‑Gln‑Asn‑His	Asn‑Tyr‑Gly‑Cys	Asn‑Tyr‑Gly‑Gly	B‑823‑08	Bismurrayaquinone A	Cyclopassifloic acid B	Diphenadione	Doxefazepam	Ethyl 2‑phenyl‑3‑furan‑COOH	Fenoterol sulfate	Frangulanine	Fusarin C	Garcimangosone A	Italipyrone	JWH‑210 ethylnaphthyl iso.	Leu‑Leu‑Leu‑Glu	Leu‑Leu‑Leu‑Pro‑Gly	Lys‑His‑Trp	Lys‑Phe‑Ala‑Ala	Met‑Leu‑Lys‑His	Met‑Tyr‑Met‑Asp	N‑Hydroxy‑L‑tryptophan	Okanin‑caffeoyl‑coumaroyl‑Glc	Lyso‑PC (P‑19:1)	Lyso‑PE (20:0)	PS (14:1/0:0)	Phe‑Cys‑Cys‑Ala	Pro‑Pro‑Asn‑Met	Propineb	Pyridafenthion	Quasiprotopanaxatriol	Ser‑Lys‑Cys‑Cys	Tenovin‑1	Thiophanate	Thr‑Ser‑Lys‑His	Thr‑Thr‑Gln‑Asn	Thr‑Tyr‑Ser‑Ser
QC1_61_01_10308	7147	19197	17842	6889	4544	14952	9136	5461	7773	5693	9172	5648	1681	11148	4746	33072	10744	6720	5788	1698	2760	10088	4243	3483	8635	16174	18356	7723	4803	13325	2778	27275	2409	2507	5496	11732	10097	10164	4209	3232	7174	3298	5344	5874	3363	16836	4218	18283	4914
L9-D0-1_41_01_10309	0	13883	34562	0	4932	12415	0	4539	0	2543	8269	6512	0	0	4070	34415	8071	0	5576	2697	0	8923	2211	1816	5772	17777	14116	0	0	13556	7848	23984	0	0	5527	0	2580	0	4658	0	6650	3248	6105	1758	3460	13460	3246	0	0
L6-D0-2_22_01_10310	0	9236	14713	0	5590	15151	2341	4391	7617	2783	7342	6102	0	0	4800	0	8950	0	5786	0	0	9151	2097	3523	5580	17246	17650	0	0	16157	8415	34380	0	0	5670	0	1515	0	6048	1550	6830	3616	6404	0	2102	13711	2040	0	0
L6-D1-3_28_01_10311	12771	12024	18597	8090	5202	16043	19872	5380	7988	10688	6694	6099	520	0	4844	31054	8202	10005	6145	1547	2972	8487	7891	0	9078	15764	19109	11387	5923	14669	2632	119806	1055	5095	4862	0	12398	27009	4991	3621	8213	3334	8469	8565	1768	15380	2911	18446	0
L6-D3-3_38_01_10312	3792	15621	28706	7635	14325	15780	7394	5163	8265	5017	9058	5607	3957	19387	4601	31467	9580	8191	6468	2690	3757	11881	6351	0	8297	16135	16125	8812	0	14890	0	14863	3645	2493	5923	12406	10566	6918	5629	2572	8059	2863	6715	5633	1177	18128	3458	19054	6026
L6-D3-2_37_01_10313	3073	14141	17996	7791	6967	13737	6047	3777	7989	7197	8913	4702	4464	15686	3582	32107	8047	6996	6068	2140	3853	9625	2266	1940	8112	15781	14781	11542	4890	14071	0	16452	4154	2186	4622	19543	0	6704	5768	3194	7372	3728	9101	4473	3058	13532	3664	20003	4860
L9-D3-1_56_01_10314	2926	9886	17229	8369	8080	19334	5922	4757	7605	6063	8498	5290	5261	16897	4848	30184	8754	7577	6402	367	4987	11235	4482	3461	8783	15918	18008	10931	5504	16218	2519	5910	6382	1482	4724	18068	9876	6566	6075	2649	8540	3273	8853	4637	4558	14894	3214	19639	4094
L5-D3-1_16_01_10315	6056	13308	23988	5068	3289	11293	7078	0	7497	0	9437	4128	0	0	4150	31817	7475	6653	6043	409	1834	11995	729	5755	8476	19917	15724	8157	0	12590	0	17221	498	448	5132	11455	6703	5565	4955	2175	6175	3075	11017	2355	3186	0	4674	15759	0
L9-D3-5_60_01_10316	2853	12762	14973	7363	8036	14855	6672	0	9096	5875	9680	5817	5082	15653	5064	31750	7113	8715	5640	442	3963	11829	5859	3087	8560	0	15551	10856	6109	14697	2857	6620	3680	1406	0	13235	13004	7493	5151	3509	6191	3298	0	2951	4179	13855	3892	20595	5390
L6-D2-4_34_01_10317	8097	10482	19739	8101	9479	17548	11962	5443	0	9770	10436	4867	2507	11330	3968	32966	8843	8471	6101	1274	4898	10478	7504	1013	9659	19619	16311	11682	5839	14463	0	44427	4053	0	5698	13679	13219	13561	6627	3018	7435	2960	10602	7190	2943	13692	1560	19274	1348
L5-D1-3_8_01_10318	5475	12613	17035	5289	5739	9708	9730	4181	7776	0	0	5741	0	0	4382	30651	9029	7871	6750	1273	415	9445	1594	2332	7657	15830	17204	10827	4030	14678	5970	35709	0	2475	4372	10141	6623	7473	5765	1164	6974	3435	11819	4932	2395	16199	4503	8937	2355
QC2_61_01_10319	6396	20228	21280	6369	3902	15758	10039	6525	8173	4757	9039	4824	1232	10543	5454	30540	6603	8172	4539	1348	1960	12167	4560	3618	8916	17738	16726	6257	1734	14030	2562	28018	2013	2930	4873	11059	10153	10135	4917	5229	6567	3179	12332	5024	3710	16045	4614	17794	4449
L5-D0-3_3_01_10320	0	21572	43418	0	4382	12422	2406	0	8122	1826	8487	5248	0	0	5126	31381	8032	0	7781	5315	0	10702	1679	0	6140	16785	13816	557	0	18441	0	0	0	0	4445	0	2301	0	5667	1791	5980	3597	13751	1858	3168	15024	3851	0	0
L5-D1-4_9_01_10321	6361	12368	22134	5432	5580	16632	0	5970	7443	989	9084	5313	0	0	5623	31425	7466	8543	5152	448	309	10531	0	2519	7167	15511	14644	9322	0	14966	4786	19969	0	551	5508	3327	6179	6263	4611	0	7048	3512	10985	2553	1948	16882	6958	9322	3265
L5-D0-2_2_01_10322	0	24873	5572	0	2123	17335	2796	5183	0	1772	8897	4329	0	0	4136	30451	7925	647	5269	1129	0	10203	0	2561	4229	16160	17638	0	804	6205	5972	42435	0	0	4361	0	1777	0	5021	1455	2487	3307	12074	0	3761	14852	0	0	0
L9-D2-1_51_01_10323	7724	9853	20604	7959	9883	16550	10146	5235	7590	10832	11104	6507	4378	13079	4299	33464	9170	9489	6829	0	3936	13462	0	3624	10213	16803	12205	10361	3803	16660	2484	15013	5133	4042	5218	16169	14795	9088	6070	4189	7779	3173	14141	6559	3830	12547	4596	24380	5378
L6-D2-3_33_01_10324	7720	44119	22166	8557	8150	13044	11969	5902	7344	11314	9915	5709	3693	12545	5439	31085	7748	9477	5165	2441	3293	13271	7822	5389	9442	15916	16841	9592	6648	15843	0	44461	4798	5972	4292	0	12375	12206	5819	5315	7998	2965	15237	7260	2282	13863	2809	0	4025
L5-D1-1_6_01_10325	3709	25508	25587	3946	4053	15367	7847	5440	0	0	8925	5540	0	0	3799	28573	6472	6141	4287	453	0	12713	2036	2094	4287	17806	16715	7655	3082	14910	6194	37925	201	0	4012	8520	5745	4254	4164	2321	7143	3690	11482	2780	2723	14258	5130	6119	0
L9-D0-2_42_01_10326	0	11311	22526	0	3362	11704	2644	0	7463	2392	10955	5746	0	0	4437	29223	7620	0	5929	3092	0	12582	2548	2097	8284	16843	15127	0	0	16446	7733	18187	0	0	5036	0	0	0	4281	847	5671	4194	12231	0	2759	13491	4091	0	0
L6-D1-1_26_01_10330	13321	14465	18507	7593	7470	13857	17812	5292	7693	10279	10490	4642	0	7502	4859	0	7661	10294	0	1269	2718	0	6307	3204	7560	18123	14961	12564	6471	15531	2656	103382	0	5858	3557	15451	12818	25975	5543	5166	8357	3025	15473	8422	1579	17364	4432	0	0
L9-D2-4_54_01_10331	5071	13074	22423	0	9101	15954	8107	4675	7942	11059	10977	5235	0	11877	4727	31943	7264	0	4366	0	3644	13487	8634	1826	10584	18378	15401	11251	0	17933	2370	14896	3215	2603	4186	14848	14118	0	5605	4974	10518	3276	14873	0	2255	15825	4054	0	5140
L6-D0-1_21_01_10332	0	10923	15888	0	4618	17867	2729	0	7630	0	12894	4750	0	1055	5921	31626	7468	0	3942	512	0	13779	2395	2908	4721	16490	15242	0	0	17727	6758	28257	0	0	4675	0	0	1576	6318	1542	5220	3405	15457	1238	2995	16922	4349	0	0
QC3_61_01_10333	7098	17151	22272	7637	7045	18921	11109	4922	8351	4780	11396	5707	836	11736	6589	31112	7648	8878	4528	2006	2155	14494	4071	4188	8863	16161	15086	9620	6509	18891	3727	26748	1515	3065	4516	13376	11854	10895	7297	4244	6948	3142	16988	6002	3458	16782	5896	18232	5268
L9-D2-5_55_01_10334	7614	12215	14784	8834	7405	15657	10602	4759	0	7002	15044	5680	1766	12701	6597	33247	10096	9790	5574	0	4658	13046	6459	3827	8967	17548	14964	9525	6346	20208	2841	19778	2901	4039	3623	14464	15431	8345	6928	7383	6594	5261	14657	7340	3033	16026	4635	23231	0
L6-D2-2_32_01_10335	6383	16556	26598	9179	4750	11763	12405	6544	8074	7781	12326	5227	965	12416	4718	0	6576	6362	4654	3266	5162	12923	6319	2269	10154	19149	16763	13539	5292	14893	0	37058	2572	5515	4665	15207	13181	12181	4622	2994	8898	3624	14019	6455	3161	18657	5677	21401	5521
L5-D3-5_20_01_10336	7154	12173	23954	5615	3455	12913	6776	6546	7994	687	10723	5067	0	0	6074	31793	7612	3483	3647	2565	1299	15929	1229	3526	6563	16255	14525	8732	4906	17725	3640	19456	517	0	5481	11779	6403	5708	5893	2349	6966	3274	14077	4834	2581	16002	4577	15066	1645
L9-D1-3_48_01_10337	16239	13988	18524	10121	7704	23389	19625	6846	7902	5944	14019	5103	465	7768	7229	31430	8428	10617	5015	366	2358	14656	4528	2839	8055	17547	14111	11014	6657	19922	3052	47424	0	4573	4239	17191	15028	27741	5177	0	5988	4198	17596	8346	2827	20526	4538	16299	0
L9-D2-3_53_01_10338	7179	11472	22716	9320	11410	14979	10707	5305	7927	8385	14044	5446	2454	14456	4903	32556	8318	9608	5931	421	4284	20563	6911	3216	9903	17559	18039	9694	7045	16006	0	15952	4045	3961	4163	15227	15055	9899	6312	3811	7231	3569	13747	6862	2527	15141	5529	0	5398
L5-D2-4_14_01_10339	9869	13809	15429	5861	5680	8045	8133	6877	7977	0	11383	4600	0	0	5996	32013	8727	7854	6382	3070	862	16674	1069	6430	9041	17877	16598	8337	0	17919	3545	9895	597	496	5379	5983	6541	6174	6146	3819	13873	3426	13243	4155	2376	13787	4120	15097	1308
L6-D2-5_35_01_10340	8349	9148	21410	8697	4885	13111	11550	6186	7815	9707	12961	5338	2383	13288	5571	30244	8504	10002	6614	4526	4997	14720	7788	2037	8800	16769	15421	11081	5897	17569	0	32354	4179	4959	5041	14028	12456	10464	4895	4731	7027	3124	12197	7375	3133	11478	5196	20095	5660
L9-D0-3_43_01_10341	0	9706	22602	0	5793	9292	2767	5102	8000	2116	11643	5844	0	0	6393	33520	8909	0	6140	2270	0	13137	2169	2042	5986	15152	17873	711	0	17693	7843	28409	0	0	5304	0	0	0	5066	667	6620	3282	14037	1654	2271	14479	5273	0	0
L5-D2-2_12_01_10342	6825	15748	17421	4998	4668	10312	6590	5725	8079	0	12883	4378	0	0	5252	30445	8421	7062	6185	2174	1439	16182	747	0	7161	16653	18133	6750	4351	17383	3308	20973	0	1183	5533	12432	5288	5426	5165	4454	7810	3416	14612	4224	2231	16233	5680	13800	0
L6-D1-2_27_01_10343	13574	10136	20101	9821	8275	12336	18217	5470	7546	9476	10313	6082	416	7511	6042	29902	1958	9579	5617	1672	3531	12516	7963	1125	6899	16192	18804	11254	0	19992	0	101093	2049	5172	5147	0	12435	29649	6407	6032	7198	2958	13068	5171	2573	13154	4835	17639	2761
QC4_61_01_10344	8256	18887	21915	6937	6230	10604	9532	5751	7573	3528	14215	5380	1414	10221	5773	28756	8102	7310	5502	1975	2399	15505	3917	3767	8030	16266	17772	8550	5263	16357	2768	26064	1383	2802	2682	11977	10420	9104	5188	3221	7604	3452	15580	5869	2346	14737	5410	15897	5370
L6-D1-4_29_01_10345	13095	0	21019	9642	5376	9742	18920	5746	7755	10057	10460	5743	373	0	4994	29569	6718	10059	5792	3448	3167	12659	7679	2971	6730	16550	16868	9499	0	17044	0	98196	2005	0	3912	0	10210	25610	4923	7880	5328	3358	13824	8342	1369	14771	3457	18101	5175
L5-D0-5_5_01_10346	0	11369	22756	0	3098	12717	2336	5608	8153	1646	9954	5685	0	0	5182	29060	5777	1877	4479	1382	0	13605	1203	2341	5705	16173	18603	0	0	15910	7749	28163	0	0	4884	0	0	0	4191	1362	4873	3126	14712	0	2898	12637	3969	678	0
L5-D3-3_18_01_10347	6379	0	21711	5989	2745	8802	6829	5720	8721	0	12175	4602	0	4554	4854	28729	6071	7547	4215	3173	1671	0	0	0	8018	14978	17112	7241	5176	17414	4608	16450	0	1518	4406	10904	0	5159	4099	5901	6779	3035	13341	5069	919	13625	4546	0	1469
L5-D0-4_4_01_10348	0	14442	19840	0	5424	14786	2300	3762	8021	1824	11617	4985	0	0	5422	31425	8579	0	0	1986	0	0	1296	2171	5098	0	17474	0	0	20123	7710	26862	0	0	3770	0	0	0	5941	1739	6305	2765	14040	1611	2738	14550	4828	0	0
L9-D2-2_52_01_10349	8442	9570	19262	0	9092	10062	9304	4931	7871	5905	11833	5564	0	13541	4706	29605	5848	0	5939	430	4137	0	6127	3075	11864	16042	17605	0	5588	17566	0	15985	4183	4195	4991	0	0	0	4798	4381	7375	3354	12311	7337	2166	11894	5010	0	5519
L5-D2-1_11_01_10350	0	16145	25168	4691	4028	8096	8329	6040	7569	0	12998	4417	0	0	4721	30191	4727	7842	0	4002	1446	0	1605	1971	8505	16833	16065	8489	4232	20380	4660	14802	407	554	5229	12134	6026	6261	4319	4199	8977	2912	0	4402	2248	16357	6310	0	0
L6-D3-5_40_01_10351	3873	9118	23694	0	6704	15340	8307	4852	7910	3583	13331	4149	0	14560	3946	32873	6647	0	4902	2910	4976	0	3965	2202	8494	17777	17532	11135	5403	18378	3018	26612	0	3507	4328	0	0	8820	4927	4579	0	3048	14323	6005	1116	15286	6404	0	4876
L6-D0-4_24_01_10352	0	13123	15500	0	2911	13403	1620	6523	7763	2672	15583	5213	0	1180	6128	30106	8051	0	5103	0	0	12255	1911	4009	5393	18214	16682	0	0	16363	7393	0	0	0	4098	1594	0	0	5055	1977	5602	3739	13676	2298	2505	15303	4416	0	0
L9-D0-4_44_01_10353	0	7397	23818	0	4167	10856	2749	0	8741	1875	10514	5526	0	0	4927	30349	0	0	4581	3345	0	0	2240	2645	6562	15999	15584	0	0	18476	6823	0	0	0	3721	1937	0	0	5890	1732	8027	3455	0	2135	2818	14231	3633	0	0
L6-D3-4_39_01_10354	2822	11830	20340	7054	6831	11920	7589	6313	7416	7879	11933	3819	0	20828	5037	28234	6553	0	0	1958	4380	0	7297	2302	8758	17806	17342	9137	6874	18849	0	12351	1378	2798	4061	11677	9193	0	4225	4426	7201	2843	14317	4941	2620	13272	3785	0	4294
QC5_61_01_10355	7203	17981	19704	7247	4463	12786	9656	6410	7991	5071	13185	4465	798	9788	5951	29430	6808	7154	4780	1932	2239	12463	3765	3300	7674	16599	17646	8582	4320	17530	2984	24752	1086	3190	4060	12678	9371	10253	4868	3063	5880	3170	10990	6281	2800	15150	6769	15762	4619
L6-D1-5_30_01_10356	12825	8441	21837	9901	9065	13465	19230	4594	8275	11647	11590	4430	621	8155	6191	33823	8394	0	0	0	3472	13091	9342	1684	9120	15645	17757	8222	5255	17198	0	98397	1437	6078	4849	15706	12240	0	6205	4127	7222	3192	15517	7790	2734	13649	4898	0	4856
L9-D3-2_57_01_10357	3504	8534	21681	0	6057	18558	0	4694	7803	3961	15331	3670	4948	18607	4766	30086	5987	0	0	355	3662	15445	4013	3056	7231	17543	15722	7716	6678	16557	2169	6070	2721	775	4825	0	11113	0	4259	6232	6940	3484	13754	5248	2569	14134	5281	0	6592
L9-D1-4_49_01_10358	15394	10928	21352	8524	6922	14303	20831	5803	0	5499	13504	5429	0	0	6321	29498	6947	7097	5221	359	2423	13248	5274	1714	8355	0	19008	10373	6147	18502	0	41217	0	4275	4404	17992	0	21176	5723	5988	7491	3484	13661	8630	3158	18638	5310	16529	3588
L5-D0-1_1_01_10359	0	18226	17297	0	6169	16483	2375	5228	8078	1805	11990	5793	0	1325	5855	30498	9114	1902	6156	592	0	12968	0	2756	4805	18374	19846	0	0	20548	8083	24877	0	0	2307	0	0	0	5562	1477	7194	3964	14159	1317	1940	14628	3244	715	606
L9-D3-4_59_01_10360	3579	11642	17260	8210	11326	15018	7064	6444	7916	4978	13182	5434	4327	19836	7278	33933	9276	7907	6413	666	4369	14629	3540	4362	7006	16568	19368	10333	7393	20379	0	5545	2857	2454	4969	11724	12210	0	5764	4139	8011	4156	15763	5899	3409	15473	3892	19350	6612
L5-D1-5_10_01_10361	5645	12594	17888	5484	4086	19930	10564	5699	8317	1042	11557	5412	0	0	4945	31609	6716	9135	6190	3178	0	11725	0	2301	7281	17305	18158	9879	3793	20347	4328	16845	0	2639	4827	10492	7639	7034	4979	0	7259	4325	14813	4461	3219	14764	6140	10835	1114
L9-D1-5_50_01_10362	16263	10244	22457	8205	9124	12185	0	6071	8823	4720	12089	5142	397	7973	6938	30886	6200	9889	8902	389	3402	16314	5051	3923	9092	16711	25307	5162	6151	20591	2999	49481	1016	4203	4037	18641	15083	27551	4770	3966	6713	4074	15559	7997	2458	15216	3549	16825	2413
L5-D1-2_7_01_10363	4770	9688	17681	5719	6803	13047	10596	4586	0	1521	7898	5512	0	0	6343	30170	9445	7837	5090	2364	0	12964	2241	2346	8156	0	17421	9174	3801	18048	4438	15935	0	2226	4947	9403	0	6467	5913	1673	13408	3623	14252	4215	2543	16387	4828	10024	0
L9-D1-2_47_01_10364	13381	9336	19438	9960	7976	13886	21242	5186	8377	4480	13490	5046	0	0	6900	30292	8563	11584	5055	258	2789	13239	4793	4298	7155	16654	18121	7972	5953	20037	3069	46225	864	4662	5118	19092	15102	20670	6329	3581	6371	3479	14954	8264	2453	14682	4637	0	2517
L5-D2-5_15_01_10365	6151	0	21196	5647	3664	8912	8435	5558	7779	310	13043	4691	0	4825	7066	31845	6747	7495	6011	3284	1029	19854	1017	5031	10560	18798	17653	4425	0	20514	5536	9120	0	1481	5473	11702	4374	5691	5636	0	8139	3355	15498	3283	5426	17965	6844	15431	0
QC6_61_01_10366	8322	19062	18539	7875	7339	16226	9952	6341	8147	4473	13746	5313	1274	10690	7663	29760	8684	8037	5504	2321	2649	14985	473	3035	9830	17147	19335	9850	6196	19519	3263	27373	1741	3361	5008	13340	11293	10466	6335	3841	7193	3649	14071	6301	4153	15990	7037	16862	4868
L6-D2-1_31_01_10367	7075	16475	25249	8039	8579	9054	0	4926	0	6699	12386	4846	1828	12519	6650	0	9625	9054	5562	3217	3981	14599	7705	2132	8631	19053	17952	6336	5330	21950	0	43031	2294	5376	4436	12743	12461	12695	5372	6086	6411	4135	15788	6858	2746	13729	4531	21380	4446
L6-D0-5_25_01_10368	0	7757	18548	0	3715	18845	2535	4962	0	2564	15604	5142	0	0	6180	31320	8080	0	5575	0	0	14553	2058	3562	6317	15707	18464	0	403	19570	7398	20176	0	0	4619	757	0	0	5756	1569	5116	3678	12906	1423	2698	17217	4513	0	0
L9-D0-5_45_01_10369	0	9026	22520	0	2627	9337	2508	6244	7790	2387	13467	4855	0	0	6153	30906	7982	0	5227	2305	0	13452	2066	5262	7246	15243	16764	0	0	20764	8602	18512	0	0	4784	1715	0	0	5460	0	6960	3853	15708	1751	2889	14583	4026	0	0
L5-D2-3_13_01_10370	7303	20539	19440	5680	6909	10779	7509	5533	8325	0	12390	5364	0	0	5370	30425	8161	3689	4716	3936	1144	17031	837	2964	7862	17849	17326	7647	5362	20335	3361	6946	0	1563	3623	12498	6060	5963	5664	2624	6511	3150	13309	3215	2622	15633	6376	13962	2889
L9-D3-3_58_01_10371	2805	11935	17630	7334	6825	16821	6241	6305	8390	11505	14229	5275	4011	20939	7299	29866	7898	8362	4562	289	3692	13798	6596	3542	6996	17189	18920	9589	0	21026	0	5160	1579	1354	5040	11602	11110	6184	5412	3637	5879	4311	11333	4155	2223	14788	0	20177	6242
L6-D3-1_36_01_10372	2928	13727	22531	7371	9518	12575	7541	6038	9067	6199	14211	5208	1337	20019	5321	32220	6519	0	6348	2855	5163	16546	5187	2529	7685	16439	17598	10092	6246	21579	0	17194	3317	2728	3660	12441	9901	7690	4701	4421	6790	3960	12567	5422	2172	17537	4802	18364	5903
L9-D1-1_46_01_10373	16890	7381	24110	9065	7016	18627	18973	6089	9416	5313	15199	5610	697	8738	5975	0	5664	10337	6223	405	2941	16177	5567	4020	10073	15837	16518	11085	6081	16179	0	50407	1068	5155	5278	16732	14950	25587	4922	4187	7147	4162	15064	8708	1830	20039	6316	16347	4651
L5-D3-4_19_01_10374	8334	0	17939	6064	4135	0	7546	5398	8031	0	13110	4912	0	3590	7202	29209	9683	7154	6596	2791	1509	15920	0	2615	5008	14939	18825	8708	5421	18699	4445	21162	603	1989	5626	11170	7332	6211	6093	2323	5621	3811	13872	3622	1987	19053	6078	14623	1575
L6-D0-3_23_01_10375	0	20233	23982	0	4185	15373	2030	5994	7584	3234	11413	5454	0	0	5700	29999	7718	0	6346	2320	0	14679	2586	0	5871	15834	18340	0	0	17603	9052	20539	0	0	4419	0	0	0	4594	0	6759	3082	15279	1806	3626	19582	6000	0	0
L5-D3-2_17_01_10376	9835	25603	19082	6606	4361	8660	7888	6469	7170	0	12237	5058	0	0	5339	30514	0	7800	5237	1426	1385	17407	0	5868	8725	14952	15370	9240	0	17442	3545	21774	494	1895	5038	11119	7721	5168	4097	2619	5499	3566	13599	4528	1978	12155	9480	15705	0
QC7_61_01_10377	8456	34885	19403	6037	6896	10514	9614	4894	6956	5037	13343	5300	1209	9805	6873	29311	1754	7544	4942	1531	2275	16006	3891	3234	8118	14002	17152	8916	5073	17824	2842	28458	1608	3639	4161	12197	10515	10164	3830	3754	6938	5155	11588	6377	2913	16162	10411	16392	2068
[truncated: 2 more columns]
